# Supplementary material for: Community-based organizations’ perspectives on improving health and social service integration
Source: BMC Public Health. 2021 Mar 6;21:452. doi: 10.1186/s12889-021-10449-w (PMC7937223; doi:10.1186/s12889-021-10449-w)
Supplement: Supplementary file 1 — Additional file 1: Appendix 1. Detailed Methods. Appendix 2. Pre-Interview Survey. Appendix 3. Semi-Structured Interview Guide. [file 12889_2021_10449_MOESM1_ESM.zip]

Archive with 3 entries (3 files):
- additional file(s)/Appendix 1. Detailed Methods_ESM.docx
- additional file(s)/Appendix 2. PreInterview Survey_ESM.docx
- additional file(s)/Appendix 3. Semi-Structured Interview Guide_ESM.docx
